# Supplementary material for: Investigation of Correlates of Protection Against Gonococcal Infection by Comparative Immunoprofiling of Responses in Experimental and Clinical Studies
Source: J Infect Dis. 2026 Apr 29;233(6):e1443–53. doi: 10.1093/infdis/jiag216 (PMC13271395; doi:10.1093/infdis/jiag216)
Supplement: jiag216_Supplementary_Data [file jiag216_supplementary_data.zip]

Archive with 7 entries (7 files):
- FigS1.tif
- FigS2.tif
- FigS3.tif
- FigS4.tif
- FigS5.tif
- FigS6.tif
- Supplementary Table 1.docx
